# Supplementary material for: Human Milk Protein-Derived Bioactive Peptides from In Vitro-Digested Colostrum Exert Antimicrobial Activities against Common Neonatal Pathogens
Source: Nutrients. 2024 Jun 27;16(13):2040. doi: 10.3390/nu16132040 (PMC11243250; doi:10.3390/nu16132040)
Supplement: Supplementary file 1 [file nutrients-16-02040-s001.zip]

Archive with 1 entries (1 files):
- nutrients-3050711-supplementary.xlsx
